# Supplementary material for: Structural Analysis and Spatiotemporal Expression of Atxn1 Genes in Zebrafish Embryos and Larvae
Source: Int J Mol Sci. 2021 Oct 21;22(21):11348. doi: 10.3390/ijms222111348 (PMC8583371; doi:10.3390/ijms222111348)
Supplement: Supplementary file 1 [file ijms-22-11348-s001.zip]

Archive with 1 entries (1 files):
- ijms-1312707-supplementary.pdf
